# Supplementary material for: Different serotypes of Escherichia coli flagellin exert identical adjuvant effects
Source: BMC Vet Res. 2022 Aug 12;18:308. doi: 10.1186/s12917-022-03412-3 (PMC9373361; doi:10.1186/s12917-022-03412-3)
Supplement: Supplementary file 1 — Additional file 1. [file 12917_2022_3412_MOESM1_ESM.zip]

Archive with 11 entries (11 files):
- 1-H7 blot original image-2.tif
- 2-H7 blot original image-2.tif
- H1 blot original image-1.tif
- H1 blot original image-2.tif
- H1 blot original image-3.tif
- H1719 SDS-PAGE original image.jpg
- H19 blot original image-1.tif
- H19 blot original image-2.tif
- H19 blot original image-3.tif
- H7 blot original image-1.tif
- H7 blot original image-3.tif
